# Supplementary material for: Study of the collaborative prevention and control mechanisms of ecological and environmental risks in China’s Yangtze River Economic Belt
Source: PLoS One. 2023 Nov 29;18(11):e0295017. doi: 10.1371/journal.pone.0295017 (PMC10686505; doi:10.1371/journal.pone.0295017)
Supplement: S1 Data — (XLSX) [file pone.0295017.s001.xlsx]

## Sheet: Standardized original data
Year	Provinces	Investment in urban environmental infrastructure construction	Gross Regional Product	Energy conservation and environmental protection expenditure	Emission of sulfur dioxide in exhaust gas	Total phosphorus emissions in wastewater	Harmless treatment rate of household waste	Daily treatment capacity of urban sewage	Total control rate of forest diseases, pests, and rodents	Investment completed in industrial pollution control
2017	Yunnan	0.0477771	0.0472062	0.218651	0.619557	0.580247	0.348214	0.00112473	0.897368	0.0492494
2018		0.0737944	0.0703276	0.179562	0.444363	0.81893	0.839286	0	0.973026	0.09861
2019		0.102384	0.0924855	0.322459	0.66222	0.983539	0.982143	0.0273486	0.973465	0.124734
2020		0.0713755	0.105973	0.155954	0.74901	0.572016	1	0.0391286	0.975877	0.153818
2021		0.137725	0.130058	0.0432937	0.754142	0.596708	1	0.0719233	0.969298	0.0642517
2017	Guizhou	0.0131026	0	0	0.41123	0.674897	0.571429	0.0101817	0.820833	0.0413399
2018		0.00885439	0.017341	0.0363409	0	0.860082	0.651786	0.000473569	0.900219	0.0574761
2019		0.0112196	0.0308285	0.255235	0.393637	0.942387	0.696429	0.0161605	0.865789	0.0871155
2020		0	0.0414258	0.0839195	0.747838	0.407407	0.803571	0.0548748	0.822368	0.169711
2021		0.103812	0.0578035	0.134813	0.798123	0.395062	0.910714	0.0628071	0.844298	0.0975165
2017	Sichuan	0.321499	0.234104	0.292505	0.62117	0.374486	0.866071	0.247262	0.316667	0.134345
2018		0.545252	0.282274	0.41034	0.437473	0.654321	0.9375	0.269934	0.235526	0.180059
2019		0.575564	0.315992	0.57248	0.732004	0.860082	0.982143	0.297756	0.319298	0.129701
2020		0.695502	0.336224	0.560393	0.768802	0.283951	1	0.341325	0.429825	0.282851
2021		0.899569	0.388247	0.376587	0.808826	0.27572	1	0.424969	0.401316	0.076291
2017	Chongqing	0.144912	0.0626204	0.119492	0.818942	0.814815	0.946429	0.0391878	0.95636	0.0506209
2018		0.180895	0.0770713	0.140674	0.636417	0.901235	1	0.0676612	0.99693	0.0359005
2019		0.193088	0.0963391	0.192255	0.897962	0.983539	0	0.0836441	1	0.021242
2020		0.294883	0.109827	0.219581	0.908958	0.835391	0.446429	0.0958977	1	0.024674
2021		0.289372	0.139692	0.155065	0.933734	0.81893	0.696429	0.1178	1	0
2017	Hunan	0.186475	0.194605	0.193589	0.673362	0.106996	0.982143	0.185402	0.100219	0.0827139
2018		0.066538	0.21869	0.264775	0.6933	0.777778	1	0.227846	0.251754	0.0630129
2019		0.058455	0.253372	0.474129	0.727459	0.81893	1	0.259871	0.00570175	0.043145
2020		0.245198	0.268786	0.485852	0.857792	0.0493827	1	0.30415	0.0942982	0.016245
2021		0.366535	0.309249	0.279853	0.883448	0	1	0.326526	0	0.107371
2017	Hubei	0.514849	0.22736	0.0578867	0.685237	0.144033	0.991071	0.263008	0.649781	0.19464
2018		0.39792	0.273603	0.347279	0.748424	0.777778	1	0.259397	0.419079	0.147618
2019		0.51315	0.306358	0.6336	0.836681	0.901235	1	0.329486	0.556579	0.143101
2020		0.297016	0.283237	0.379133	0.865416	0.037037	1	0.399811	0.550439	0.224316
2021		0.505821	0.350674	0.168607	0.872893	0.00411523	1	0.443142	0.72807	0.148953
2017	Jiangxi	0.365129	0.0635838	0.072803	0.536285	0.36214	0.785714	0.0149766	0.723246	0.108381
2018		0.516273	0.0876686	0.150214	0.691981	0.81893	1	0.0219026	0.84693	0.233339
2019		0.610652	0.106936	0.278478	0.674974	0.81893	1	0.0473569	0.442105	0.228279
2020		0.490308	0.117534	0.375455	0.857646	0.366255	1	0.0670692	0.905702	0.0914602
2021		0.578596	0.156069	0.421214	0.879636	0.320988	1	0.114722	0.653509	0.0842233
2017	Anhui	0.663651	0.155106	0.296103	0.700484	0.333333	0.991071	0.172497	0.832675	0.301233
2018		0.598642	0.196532	0.339276	0.662806	0.860082	1	0.212573	0.818421	0.2255
2019		0.588814	0.223507	0.754831	0.882569	0.901235	1	0.267507	0.723026	0.315817
2020		0.5562	0.236031	0.264532	0.848703	0.283951	1	0.311668	0.609649	0.281754
2021		0.517722	0.279383	0.299377	0.786542	0.263374	1	0.329663	0.64693	0.182817
2017	Zhejiang	0.468004	0.373796	0.261783	0.840786	0.621399	1	0.446576	0.850439	0.440355
2018		0.522542	0.427746	0.280378	0.728632	0.81893	1	0.518262	0.860965	0.420216
2019		0.450506	0.471098	0.582747	0.893857	0.942387	1	0.551885	0.260526	0.404503
2020		0.691744	0.492293	0.384833	0.932415	0.617284	1	0.553188	0.642544	0.612381
2021		0.685966	0.581888	0.315992	0.944436	0.613169	1	0.64287	0.888158	0.195785
2017	Jiangsu	0.650562	0.696532	0.673902	0.446122	0.168724	1	0.900255	0.861842	0.540203
2018		0.835324	0.766859	0.778559	0.405806	0.654321	1	0.957852	0.924342	1
2019		0.742989	0.819846	1	0.590676	0.843621	1	1	1	0.732251
2020		1	0.859345	0.855	0.842838	0.288066	1	0.948263	0.651316	0.645549
2021		0.786924	1	0.854596	0.878024	0.312757	1	0.925176	0.940789	0.0980588
2017	Shanghai	0.0395103	0.185934	0.401285	0.986512	0.962963	1	0.336352	0.99057	0.540508
2018		0.244618	0.2158	0.436575	0.980795	0.901235	1	0.331617	0.89386	0.076061
2019		0.161215	0.235067	0.237206	0.996921	1	1	0.344225	0.862719	0.35233
2020		0.0397213	0.244701	0.228353	1	0.995885	1	0.347777	0.995614	0.0885553
2021		0.104803	0.285164	0.137077	0.999414	0.99177	1	0.357841	1	0.114129

## Sheet: Orderliness of the secondary in
Year	provinces	Investment in urban environmental infrastructure construction	Gross Regional Product	Energy conservation and environmental protection expenditure	Emission of sulfur dioxide in exhaust gas	Total phosphorus emissions in wastewater	Harmless treatment rate of household waste	Daily treatment capacity of urban sewage	Total control rate of forest diseases, pests, and rodents	Investment completed in industrial pollution control
2017	Yunnan	0.00582176	0.00613363	0.0201226	0.0722033	0.0816931	0.00484019	0.000192769	0.0431007	0.00816079
2018		0.00899197	0.00913779	0.0165252	0.0517862	0.115297	0.0116661	1.7124e-07	0.0467345	0.0163398
2019		0.0124756	0.0120168	0.029676	0.0771752	0.138473	0.0136518	0.00468335	0.0467556	0.0206686
2020		0.00869722	0.0137692	0.0143526	0.0872898	0.0805343	0.0139	0.00670056	0.0468714	0.0254879
2021		0.0167819	0.0168985	0.00398441	0.0878878	0.0840106	0.0139	0.0123163	0.0465554	0.0106467
2017	Guizhou	0.00159667	1.2993e-07	9.203e-08	0.0479249	0.0950189	0.00794287	0.00174369	0.0394247	0.00685019
2018		0.00107903	0.00225325	0.00334454	1.1654e-07	0.121091	0.00905984	8.12652e-05	0.0432376	0.00952396
2019		0.00136723	0.00400568	0.0234894	0.0458746	0.132679	0.00968037	0.0027675	0.0415839	0.0144352
2020		1.2185e-07	0.00538259	0.0077232	0.0871531	0.057359	0.0111697	0.00939693	0.0394984	0.0281212
2021		0.0126496	0.00751053	0.0124069	0.0930134	0.0556209	0.0126589	0.0107553	0.0405517	0.0161587
2017	Sichuan	0.0391747	0.0304173	0.0269194	0.0723913	0.052724	0.0120384	0.0423413	0.0152095	0.0222611
2018		0.0664391	0.0366759	0.0377637	0.0509832	0.092122	0.0130313	0.0462237	0.0113124	0.0298359
2019		0.0701326	0.041057	0.0526854	0.0853079	0.121091	0.0136518	0.050988	0.0153359	0.0214915
2020		0.084747	0.0436857	0.0515731	0.0895963	0.0399775	0.0139	0.0584486	0.0206445	0.0468687
2021		0.109613	0.050445	0.0346574	0.0942607	0.0388188	0.0139	0.0727718	0.0192752	0.0126416
2017	Chongqing	0.0176576	0.0081364	0.010997	0.0954396	0.114718	0.0131554	0.0067107	0.045934	0.00838805
2018		0.0220422	0.010014	0.0129463	0.0741681	0.126885	0.0139	0.0115865	0.0478826	0.00594887
2019		0.0235279	0.0125175	0.0176933	0.104649	0.138473	1.39e-08	0.0143234	0.04803	0.00351996
2020		0.0359316	0.0142699	0.0202082	0.10593	0.117615	0.00620537	0.0164217	0.04803	0.00408865
2021		0.0352601	0.0181503	0.0142707	0.108817	0.115297	0.00968037	0.0201723	0.04803	1.657e-07
2017	Hunan	0.0227221	0.0252852	0.0178161	0.0784737	0.0150641	0.0136518	0.0317485	0.00481358	0.0137059
2018		0.00810778	0.0284145	0.0243673	0.0807973	0.109503	0.0139	0.0390165	0.0120918	0.0104414
2019		0.00712286	0.0329207	0.0436342	0.0847782	0.115297	0.0139	0.0445005	0.000273903	0.0071493
2020		0.0298775	0.0349235	0.044713	0.0999672	0.00695273	0.0139	0.0520828	0.00452919	0.00269196
2021		0.0446624	0.0401808	0.025755	0.102957	1.4079e-07	0.0139	0.0559144	4.803e-08	0.0177916
2017	Hubei	0.0627345	0.0295411	0.0053274	0.0798576	0.0202785	0.0137759	0.0450377	0.031209	0.032252
2018		0.0484867	0.0355494	0.0319602	0.0872214	0.109503	0.0139	0.0444194	0.0201284	0.0244605
2019		0.0625274	0.0398053	0.0583103	0.0975069	0.126885	0.0139	0.0564213	0.0267325	0.0237121
2020		0.0361916	0.0368011	0.0348917	0.100856	0.00521459	0.0139	0.0684637	0.0264376	0.0371693
2021		0.0616344	0.0455633	0.015517	0.101727	0.000579524	0.0139	0.0758838	0.0349693	0.0246816
2017	Jiangxi	0.0444911	0.00826158	0.00670015	0.0624988	0.0509858	0.0109214	0.00256477	0.0347375	0.017959
2018		0.062908	0.0113909	0.0138243	0.0806435	0.115297	0.0139	0.00375077	0.0406781	0.0386645
2019		0.074408	0.0138944	0.0256285	0.0786616	0.115297	0.0139	0.00810957	0.0212344	0.037826
2020		0.0597441	0.0152713	0.0345532	0.0999501	0.0515652	0.0139	0.0114851	0.0435009	0.0151551
2021		0.070502	0.0202782	0.0387644	0.102513	0.045192	0.0139	0.0196452	0.0313881	0.013956
2017	Anhui	0.080866	0.020153	0.0272505	0.0816345	0.0469301	0.0137759	0.0295386	0.0399934	0.0499144
2018		0.0729446	0.0255355	0.0312236	0.0772435	0.121091	0.0139	0.0364012	0.0393088	0.0373656
2019		0.0717471	0.0290404	0.0694672	0.102855	0.126885	0.0139	0.0458081	0.034727	0.052331
2020		0.0677731	0.0306676	0.024345	0.0989079	0.0399775	0.0139	0.0533701	0.0292815	0.0466868
2021		0.0630846	0.0363004	0.0275518	0.0916637	0.0370806	0.0139	0.0564517	0.0310721	0.0302929
2017	Zhejiang	0.0570264	0.0485674	0.024092	0.0979853	0.0874869	0.0139	0.0764718	0.0408466	0.0729669
2018		0.0636718	0.0555771	0.0258033	0.0849149	0.115297	0.0139	0.0887474	0.0413522	0.06963
2019		0.0548943	0.0612099	0.0536303	0.10417	0.132679	0.0139	0.094505	0.0125131	0.0670264
2020		0.0842891	0.0639637	0.0354163	0.108664	0.0869075	0.0139	0.094728	0.0308614	0.101472
2021		0.0835851	0.0756049	0.0290808	0.110065	0.0863282	0.0139	0.110085	0.0426583	0.0324418
2017	Jiangsu	0.0792711	0.0905005	0.0620193	0.0519912	0.0237548	0.0139	0.15416	0.0413943	0.0895119
2018		0.101784	0.0996382	0.0716509	0.0472927	0.092122	0.0139	0.164023	0.0443962	0.1657
2019		0.0905333	0.106523	0.0920301	0.0688375	0.118774	0.0139	0.17124	0.04803	0.121334
2020		0.12185	0.111655	0.0786858	0.0982245	0.0405569	0.0139	0.162381	0.0312827	0.106968
2021		0.0958868	0.12993	0.0786486	0.102325	0.0440332	0.0139	0.158427	0.0451862	0.0162485
2017	Shanghai	0.00481445	0.0241586	0.0369304	0.114968	0.135576	0.0139	0.0575971	0.0475771	0.0895624
2018		0.0298068	0.028039	0.0401781	0.114302	0.126885	0.0139	0.0567862	0.0429321	0.0126035
2019		0.0196442	0.0305424	0.0218302	0.116181	0.14079	0.0139	0.0589453	0.0414365	0.0583813
2020		0.00484017	0.0317942	0.0210154	0.11654	0.140211	0.0139	0.0595535	0.0478194	0.0146738
2021		0.0127704	0.0370515	0.0126152	0.116472	0.139631	0.0139	0.0612768	0.04803	0.0189114

## Sheet: Subsystem orderliness
	Yunnan	Guizhou	Sichuan	Chongqing	Hunan	Hubei	Jiangxi	Anhui	Zhejiang	Jiangsu	Shanghai
2017	0.242269	0.200502	0.313477	0.321137	0.223281	0.320014	0.23912	0.390057	0.519343	0.606503	0.525084
2018	0.276479	0.189671	0.384387	0.325374	0.32664	0.41563	0.381057	0.455014	0.558894	0.800507	0.465433
2019	0.355575	0.275883	0.471741	0.362733	0.349577	0.505801	0.38896	0.54676	0.594528	0.831202	0.501651
2020	0.297603	0.245804	0.449441	0.3687	0.289638	0.359925	0.345125	0.40491	0.620202	0.765503	0.450347
2021	0.292982	0.261326	0.446383	0.369679	0.301162	0.374456	0.356139	0.387398	0.583749	0.684586	0.460659
